# Supplementary material for: Genome evolution in the fish family salmonidae: generation of a brook charr genetic map and comparisons among charrs (Arctic charr and brook charr) with rainbow trout
Source: BMC Genet. 2011 Jul 28;12:68. doi: 10.1186/1471-2156-12-68 (PMC3162921; doi:10.1186/1471-2156-12-68)
Supplement: Additional file 1 — Assignment of polymorphic markers to the various identified brook charr linkage groups in three mapping panels (HL3, HL7, and LN4). [file 1471-2156-12-68-S1.XLS]

## Sheet: Sheet1 (2)
Additional File 1: Marker assignments to the brook charr genetic map.
Columns in order of listing correspond to the following input files.
B = HL3F-L3 = Hills Lake Family 3 female map LOD=3.0 clusters
C = HL7F-L3 = Hills Lake Family 7 female map LOD=3.0 clusters
D = LN4F-L3 = Lake Nipigon Family 4 female map LOD=3.0 clusters
E = HL3M-L3 = Hills Lake Family 3 male map LOD=3.0 clusters
F = HL7M-L3 = Hills Lake Family 7 male map LOD=3.0 clusters
G = LN4M-L3 = Lake Nipigon Family 4 male map LOD=3.0 clusters
a1B44-2	NA	NA	UNA	NA	NA	BC-3
BHMS206	BC-6	BC-6	UNA	BC-6	BC-6	BC-6
BHMS238	BC-14	BC-14	NA	BC-14	BC-14	UNA
BHMS272	BC-6	BC-6	NA	BC-6	BC-6	NA
BHMS331	BC-16	BC-16	UNA	NA	NA	BC-16
BHMS377/i	BC-13a	BC-13a	NA	BC-13a	BC-13b	NA
BHMS377/ii	NA	BC-13a	NA	NA	NA	NA
BHMS417/i	BC-16b	BC-16	NA	BC-16b	NA	NA
BHMS417/ii	NA	NA	NA	BC-16b	NA	NA
BHMS417/iii	UNA	UNA	NA	NA	NA	NA
BHMS429	NA	BC-30	NA	BC-30	NA	NA
BHMS465/i	BC-24	BC-24	BC-24	NA	BC-24	UNA
BHMS465/ii	BC-3	BC-3	UNA	BC-3	NA	BC-3
BHMS7.011	BC-11	BC-11	NA	BC-11	NA	NA
BX073647/i	NA	NA	NA	UNA	NA	NA
BX073647/ii	BC-18	NA	NA	NA	NA	NA
BX073974	BC-7	NA	BC-7	NA	BC-7	BC-7
BX076085	BC-5	NA	NA	NA	NA	NA
BX079862	NA	NA	NA	BC-18	BC-18	NA
BX087664/i	NA	BC-1	NA	NA	NA	NA
BX087664/ii	NA	BC-21	BC-1/21/13b	NA	BC-1/21	BC-1
BX299451	BC-16b	BC-16	NA	BC-16b	BC-16b	NA
BX305863	BC-8	BC-8	NA	BC-8	BC-8	NA
BX311224	BC-20a	BC-20a	UNA	BC-20a	NA	BC-20a
BX311884/i	BC-1	BC-1	NA	BC-21	NA	NA
BX311884/ii	BC-21	BC-21	NA	BC-1	BC-1/21	BC-1
BX313739	NA	BC-22	NA	BC-22	NA	NA
BX318599	NA	BC-26	NA	NA	BC-26	NA
BX319197	BC-18	BC-18	NA	BC-18	BC-18	BC-18
BX319411/i	NA	BC-34	NA	NA	BC-34	NA
BX319411/ii	NA	BC-13b	NA	NA	NA	NA
BX345149	BC-12	BC-27	UNA	NA	BC-27	NA
BX861121/i	BC-13b	BC-13b	NA	NA	NA	NA
BX861121/ii	BC-34	BC-34	NA	BC-34	BC-34	NA
BX870052/i	BC-32	BC-32	NA	BC-32	BC-32	NA
BX870052/ii	BC-19a	BC-19a	NA	BC-19a	BC-19a	NA
BX873441	BC-23b	BC-23b	UNA	BC-23b	BC-23b	NA
BX881655	BC-4+2	BC-4+2	NA	BC-4	BC-4	NA
BX890355/i	BC-20a	BC-20a	UNA	BC-20a	BC-20a	NA
BX890355/ii	BC-20b	BC-20b	NA	NA	NA	NA
CA060381	BC-16b	BC-16	NA	BC-16b	BC-16b	NA
CA061336	BC-36	BC-36	UNA	BC-36	BC-36	NA
CA344270	NA	BC-11	NA	BC-11	BC-11	NA
CA350064	BC-19a	NA	UNA	NA	NA	NA
CA368462/i	NA	NA	UNA	NA	NA	NA
CA368462/ii	NA	NA	UNA	BC-8	BC-8	BC-8
CA376300/i	NA	BC-20a	NA	NA	BC-20a	NA
CA376300/ii	NA	NA	NA	NA	BC-20a	NA
CA378164	BC-6	BC-6+2	NA	NA	NA	NA
CL4778	NA	BC-21	NA	NA	NA	NA
Clock3-7C2-3	BC-13a	NA	BC-13a	NA	NA	UNA
CR363293	BC-15	NA	NA	NA	BC-15	NA
Ogo4UW	BC-12/27	BC-12/27	NA	BC-12	BC-27	NA
OkeSLINRA	BC-22	NA	UNA	BC-22	BC-22	NA
Omi126TUF	NA	BC-17	UNA	BC-17	BC-17	NA
Omi179TUF	BC-5	NA	NA	BC-5	BC-5	NA
Omi30TUF/i	BC-10	BC-10	NA	BC-10	BC-10	UNA
Omi30TUF/ii	BC-15	BC-15	NA	BC-15	NA	NA
OMM1195	BC-16b	BC-16	NA	BC-16b	BC-16b	NA
OMM1195/ii	NA	NA	UNA	NA	NA	NA
OMM1197/i	BC-15b	NA	NA	BC-15b	BC-15b	UNA
OMM1197/ii	BC-15b	BC-15b	NA	BC-15b	BC-15b	UNA
OMM1201	BC-1	BC-1	NA	BC-1	BC-1/21	NA
OMM1205	BC-30	BC-30	NA	BC-30	NA	NA
OMM1210	BC-13b	BC-13b	NA	BC-13b	BC-13b	NA
OMM1211	NA	BC-13a	BC-13a	NA	NA	NA
OMM1220	BC-24	BC-24	BC-24	BC-24	BC-24	NA
OMM1228	NA	BC-4+3	NA	BC-4+2	BC-4+2	NA
OMM1237/i	BC-15	NA	NA	BC-15	BC-15	NA
OMM1237/ii	NA	BC-15b	NA	BC-10+2	BC-10+2	NA
OMM1238	NA	NA	NA	BC-18	NA	NA
OMM1263/i	BC-35	BC-35	NA	BC-35	BC-35	NA
OMM1263/ii	NA	NA	NA	BC-12	NA	NA
OMM1290	BC-31	BC-31	NA	BC-31	BC-31	NA
OMM1329	BC-32	BC-32	UNA	NA	BC-32	UNA
OMM1345	NA	BC-27	NA	NA	BC-27	NA
OMM1372/i	NA	NA	UNA	BC-23b	NA	UNA
OMM1372/ii	BC-5	NA	NA	BC-5	BC-5	NA
OMM1445	NA	BC-17	NA	BC-17	BC-17	NA
OMM1459	NA	BC-28a	UNA	NA	NA	NA
OMM1512	NA	NA	NA	BC-15	BC-15	NA
OMM1579	NA	BC-28a	NA	BC-28a	BC-28a	NA
OMM3015/i	BC-30	BC-30	NA	NA	NA	NA
OMM3015/ii	BC-14	NA	NA	BC-14	NA	NA
OMM3075	BC-7	BC-7	BC-7	BC-7	BC-7	BC-7
OMM3095	UNA	UNA	UNA	UNA	UNA	UNA
OMM5000/i	BC-35	BC-35	UNA	BC-35	BC-35	NA
OMM5000/ii	NA	UNA	UNA	NA	NA	BC-6
OMM5007	BC-43	BC-43	NA	BC-20a	NA	NA
OMM5008	BC-43	BC-43	UNA	NA	BC-43	UNA
OMM5014/i	NA	BC-16	NA	NA	NA	UNA
OMM5014/ii	BC-37	NA	NA	BC-37	BC-37	NA
OMM5018	BC-10	BC-10/15	NA	BC-10	NA	NA
OMM5019/i	BC-20a	BC-20a	NA	BC-20a	BC-20a	NA
OMM5019/ii	BC-20b	BC-20b	NA	BC-20b	NA	BC-20a
OMM5056	BC-18	BC-18	NA	BC-18	BC-18	NA
OMM5060	NA	BC-16	NA	NA	NA	NA
OMM5061	BC-8	BC-8+2	NA	BC-8	NA	BC-8
OMM5074	NA	NA	NA	NA	BC-1/21	NA
OMM5091	BC-16b	BC-16	NA	NA	BC-16b	UNA
OMM5102/i	BC-3	BC-3	NA	BC-3	BC-3	NA
OMM5102/ii	BC-24	BC-24	NA	NA	BC-24	NA
OMM5113	BC-14	BC-14	NA	BC-14	BC-14	UNA
OMM5146	UNA	NA	NA	UNA	NA	NA
OMM5147	NA	BC-30	NA	NA	NA	NA
OMM5155/i	NA	NA	NA	NA	BC-1/21	NA
OMM5155/ii	NA	NA	NA	NA	BC-1/21	UNA
OMM5161/i	BC-3+2	BC-3+2	UNA	BC-3	NA	NA
OMM5161/ii	BC-12	NA	NA	NA	NA	NA
OMM5176	BC-32	BC-32	NA	BC-32	BC-32	NA
OMM5179	BC-37	NA	NA	BC-37	NA	NA
OMM5312/i	NA	BC-13b	UNA	BC-13b	NA	UNA
OMM5312/ii	BC-13a	BC-13a	NA	BC-13a	BC-13b	NA
OMM5312/iii	BC-13a	NA	NA	NA	NA	NA
Omy21INRA/i	BC-13b	NA	BC-1/21/13b	NA	NA	BC-1
Omy21INRA/ii	BC-1	BC-1	NA	BC-21	NA	NA
Omy21INRA/iii	BC-21	BC-21	NA	BC-1	BC-1/21	NA
Omy6DIAS	BC-4+4	NA	NA	NA	NA	NA
OmyRGT2TUF/i	BC-10	BC-10	NA	BC-10	NA	NA
OmyRGT2TUF/ii	NA	BC-15b	NA	BC-15	BC-15	NA
OmyRGT2TUF/ii	AC-39	NA	UNA	NA	NA	UNA
OmyRT16TUF	BC-23b	BC-23b	NA	BC-23b	BC-23b	UNA
Ots500NWFSC/ii	NA	BC-4	NA	BC-4	BC-4	NA
Sal5UoG	BC-36	BC-36	UNA	NA	BC-36	UNA
Sal9UoG/i	NA	NA	NA	BC-3	NA	NA
Sal9UoG/ii	NA	NA	NA	BC-3	NA	NA
Sal9UoG/iii	BC-12	NA	NA	BC-12	NA	NA
SalD25SFU	NA	NA	NA	NA	BC-26	NA
SalD39SFU	NA	BC-25?	BC-25?	BC-25?	BC-25?	BC-25?
SalE38SFU	BC-18	NA	UNA	BC-18	BC-18	BC-18
SalF41SFU	BC-3+3	BC-3+3	NA	BC-3	BC-3	BC-3
Ssa0017BSFU	BC-19a	BC-19a	NA	NA	NA	NA
Ssa0033BSFU	BC-16	BC-16	NA	BC-16	BC-16	BC-16
Ssa0072BSFU	BC-9	BC-9	BC-9	BC-9	BC-9	BC-9
Ssa0080BSFU/i	NA	BC-4	NA	NA	NA	NA
Ssa0080BSFU/ii	NA	BC-22	NA	BC-22	BC-22	NA
SSOSL32	NA	BC-4	NA	NA	BC-4b	NA
TC126859/i	NA	NA	NA	BC-4	BC-4	UNA
TC126859/ii	BC-9	NA	BC-9	BC-9	BC-9	BC-9
NA = not analyzed
UNA = unassigned singleton marker in that mapping parent
