# Supplementary material for: Genome evolution in the fish family salmonidae: generation of a brook charr genetic map and comparisons among charrs (Arctic charr and brook charr) with rainbow trout
Source: BMC Genet. 2011 Jul 28;12:68. doi: 10.1186/1471-2156-12-68 (PMC3162921; doi:10.1186/1471-2156-12-68)
Supplement: Additional file 4 — Assignment of polymorphic markers to the various identified Arctic charr linkage groups in two mapping panels (Family 2 and Family 3). [file 1471-2156-12-68-S4.XLS]

## Sheet: Sheet1
Additional File 4: Marker assignments to the Arctic charr genetic map. Previous marker assignments to the genetic map are referenced in Column F.
Columns in order of listing correspond to the following input files.
B: Female parent - Family 2 mapping panel LOD=3.0 assignments
C: Female parent - Family 3 mapping panel LOD=4.0 assignments
D: Male parent - Family 2 mapping panel LOD=3.0 assignments
E: Male parent - Family 3 mapping panel LOD=4.0 assignments
					Reference
AAG/CAA109	UNA	NA	NA	NA	Woram et al. 2004, Genome 47:304-315
AAG/CAA110	NA	AC-13	NA	NA	Woram et al. 2004, Genome 47:304-315
AAG/CAA117	NA	NA	NA	UNA	Woram et al. 2004, Genome 47:304-315
AAG/CAA144	NA	NA	NA	AC-4	Woram et al. 2004, Genome 47:304-315
AAG/CAA164	NA	NA	NA	AC-39	Woram et al. 2004, Genome 47:304-315
AAG/CAA176	NA	AC-35	NA	NA	Woram et al. 2004, Genome 47:304-315
AAG/CAA220	NA	NA	AC-20+2	NA	Woram et al. 2004, Genome 47:304-315
AAG/CAA221	NA	NA	AC-20	NA	Woram et al. 2004, Genome 47:304-315
AAG/CAA231	NA	NA	AC-26	NA	Woram et al. 2004, Genome 47:304-315
AAG/CAA241	AC-26	NA	NA	NA	Woram et al. 2004, Genome 47:304-315
AAG/CAA242	NA	NA	NA	AC-16	Woram et al. 2004, Genome 47:304-315
AAG/CAA334	NA	NA	AC-3	NA	Woram et al. 2004, Genome 47:304-315
AAG/CAA481	AC-20	NA	NA	NA	Woram et al. 2004, Genome 47:304-315
AAG/CAA84	AC-8+2	NA	NA	AC-8	Woram et al. 2004, Genome 47:304-315
AAG/CAA87	NA	NA	NA	AC-21	Woram et al. 2004, Genome 47:304-315
AAG/CAC124	AC-4	NA	NA	NA	Woram et al. 2004, Genome 47:304-315
AAG/CAC128	AC-13	NA	NA	NA	Woram et al. 2004, Genome 47:304-315
AAG/CAC129	NA	NA	NA	AC-13+2	Woram et al. 2004, Genome 47:304-315
AAG/CAC158	AC-13	NA	NA	NA	Woram et al. 2004, Genome 47:304-315
AAG/CAC225	AC-6/23	NA	NA	NA	Woram et al. 2004, Genome 47:304-315
AAG/CAC255	AC-32	NA	NA	NA	Woram et al. 2004, Genome 47:304-315
AAG/CAC267	NA	NA	AC-9	NA	Woram et al. 2004, Genome 47:304-315
AAG/CAC271	NA	NA	NA	AC-9	Woram et al. 2004, Genome 47:304-315
AAG/CAC291	NA	NA	NA	AC-18	Woram et al. 2004, Genome 47:304-315
AAG/CAC315	AC-30	NA	NA	NA	Woram et al. 2004, Genome 47:304-315
AAG/CAC328	NA	NA	NA	AC-5	Woram et al. 2004, Genome 47:304-315
AAG/CAC349	AC-4+4	NA	NA	NA	Woram et al. 2004, Genome 47:304-315
AAG/CAC356	NA	NA	AC-25	NA	Woram et al. 2004, Genome 47:304-315
AAG/CAC72	NA	AC-4	NA	NA	Woram et al. 2004, Genome 47:304-315
AAG/CAC84	NA	NA	NA	AC-17	Woram et al. 2004, Genome 47:304-315
AAG/CAC99	AC-22	AC-22	NA	NA	Woram et al. 2004, Genome 47:304-315
AAG/CAG245	NA	AC-20	NA	NA	Woram et al. 2004, Genome 47:304-315
AAG/CAG321	AC-11	NA	NA	NA	Woram et al. 2004, Genome 47:304-315
AAG/CAG367	NA	NA	AC-35	NA	Woram et al. 2004, Genome 47:304-315
AAG/CAG432	UNA	NA	NA	NA	Woram et al. 2004, Genome 47:304-315
AAG/CAG59	AC-36	NA	NA	NA	Woram et al. 2004, Genome 47:304-315
AAG/CAT165	AC-36	NA	NA	NA	Woram et al. 2004, Genome 47:304-315
AAG/CAT176	NA	NA	NA	AC-20+2	Woram et al. 2004, Genome 47:304-315
AAG/CTA102	AC-30	NA	NA	NA	Woram et al. 2004, Genome 47:304-315
AAG/CTA140	NA	NA	AC-24	NA	Woram et al. 2004, Genome 47:304-315
AAG/CTA152	NA	NA	NA	AC-39	Woram et al. 2004, Genome 47:304-315
AAG/CTA219	NA	AC-37	NA	NA	Woram et al. 2004, Genome 47:304-315
AAG/CTA240	AC-37	NA	NA	NA	Woram et al. 2004, Genome 47:304-315
AAG/CTA368	AC-20	NA	NA	NA	Woram et al. 2004, Genome 47:304-315
AAG/CTA397	NA	NA	AC-33	NA	Woram et al. 2004, Genome 47:304-315
AAG/CTA77	NA	AC-16	NA	NA	Woram et al. 2004, Genome 47:304-315
AAG/CTC161	AC-4+2	NA	NA	NA	Woram et al. 2004, Genome 47:304-315
AAG/CTC172	AC-17	NA	NA	NA	Woram et al. 2004, Genome 47:304-315
AAG/CTC226	AC-11	NA	NA	NA	Woram et al. 2004, Genome 47:304-315
AAG/CTC227	UNA	NA	NA	NA	Woram et al. 2004, Genome 47:304-315
AAG/CTC228	NA	NA	NA	AC-16	Woram et al. 2004, Genome 47:304-315
AAG/CTC252	AC-19	NA	NA	NA	Woram et al. 2004, Genome 47:304-315
AAG/CTC255	NA	NA	NA	AC-19	Woram et al. 2004, Genome 47:304-315
AAG/CTC273	NA	NA	AC-37	NA	Woram et al. 2004, Genome 47:304-315
AAG/CTC65	NA	UNA	NA	NA	Woram et al. 2004, Genome 47:304-315
AAG/CTG123	NA	NA	NA	AC-15	Woram et al. 2004, Genome 47:304-315
AAG/CTG128	AC-3	NA	NA	NA	Woram et al. 2004, Genome 47:304-315
AAG/CTG145	NA	NA	AC-37+2	NA	Woram et al. 2004, Genome 47:304-315
AAG/CTG173	AC-25+2	NA	NA	NA	Woram et al. 2004, Genome 47:304-315
AAG/CTG196	AC-30	AC-30	NA	NA	Woram et al. 2004, Genome 47:304-315
AAG/CTG222	NA	NA	NA	AC-6	Woram et al. 2004, Genome 47:304-315
AAG/CTG224	AC-6	NA	NA	NA	Woram et al. 2004, Genome 47:304-315
AAG/CTG238	UNA	NA	NA	NA	Woram et al. 2004, Genome 47:304-315
AAG/CTG316	AC-20+3	NA	NA	AC-20	Woram et al. 2004, Genome 47:304-315
AAG/CTG339	UNA	NA	NA	NA	Woram et al. 2004, Genome 47:304-315
AAG/CTG97	NA	AC-14	NA	NA	Woram et al. 2004, Genome 47:304-315
AAG/CTT103	NA	NA	AC-14	NA	Woram et al. 2004, Genome 47:304-315
AAG/CTT112	NA	AC-17	NA	NA	Woram et al. 2004, Genome 47:304-315
AAG/CTT127	NA	NA	NA	AC-31	Woram et al. 2004, Genome 47:304-315
AAG/CTT148	NA	NA	AC-26	NA	Woram et al. 2004, Genome 47:304-315
AAG/CTT149	NA	NA	NA	AC-26	Woram et al. 2004, Genome 47:304-315
AAG/CTT182	NA	NA	AC-28+2	NA	Woram et al. 2004, Genome 47:304-315
AAG/CTT185	NA	NA	NA	AC-14	Woram et al. 2004, Genome 47:304-315
AAG/CTT252	AC-18+2	NA	NA	NA	Woram et al. 2004, Genome 47:304-315
AAG/CTT255	NA	NA	AC-12	NA	Woram et al. 2004, Genome 47:304-315
AAG/CTT303	AC-34	NA	NA	NA	Woram et al. 2004, Genome 47:304-315
AAG/CTT304	NA	NA	UNA	NA	Woram et al. 2004, Genome 47:304-315
AAG/CTT306	NA	AC-13+4	NA	NA	Woram et al. 2004, Genome 47:304-315
AAG/CTT89	NA	NA	NA	AC-18	Woram et al. 2004, Genome 47:304-315
AAG/CTT90	AC-18	NA	NA	NA	Woram et al. 2004, Genome 47:304-315
AANAT1	NA	NA	NA	AC-20
AANAT2	AC-20	NA	NA	NA
ACG/CAA135	AC-1	NA	NA	NA	Woram et al. 2004, Genome 47:304-315
ACG/CAA171	NA	AC-15	AC-15	NA	Woram et al. 2004, Genome 47:304-315
ACG/CAA243	NA	AC-20+3	NA	NA	Woram et al. 2004, Genome 47:304-315
ACG/CAA292	NA	NA	AC-21	NA	Woram et al. 2004, Genome 47:304-315
ACG/CAA294	NA	NA	UNA	NA	Woram et al. 2004, Genome 47:304-315
ACG/CAA453	NA	NA	AC-34	NA	Woram et al. 2004, Genome 47:304-315
ACG/CAA78	AC-36	NA	NA	NA	Woram et al. 2004, Genome 47:304-315
ACG/CAC153	AC-10	NA	NA	NA	Woram et al. 2004, Genome 47:304-315
ACG/CAC176	NA	NA	AC-31	NA	Woram et al. 2004, Genome 47:304-315
ACG/CAC193	UNA	NA	NA	NA	Woram et al. 2004, Genome 47:304-315
ACG/CAC202	AC-13	NA	NA	NA	Woram et al. 2004, Genome 47:304-315
ACG/CAC226	NA	NA	AC-25	NA	Woram et al. 2004, Genome 47:304-315
ACG/CAG107	AC-1+2	NA	NA	NA	Woram et al. 2004, Genome 47:304-315
ACG/CAG115	NA	NA	NA	AC-21	Woram et al. 2004, Genome 47:304-315
ACG/CAG150	NA	NA	NA	AC-28	Woram et al. 2004, Genome 47:304-315
ACG/CAG244	NA	NA	AC-1	AC-1	Woram et al. 2004, Genome 47:304-315
ACG/CAG360	NA	NA	NA	AC-25	Woram et al. 2004, Genome 47:304-315
ACG/CAG450	NA	AC-21	NA	NA	Woram et al. 2004, Genome 47:304-315
ACG/CAG67	AC-4	NA	NA	NA	Woram et al. 2004, Genome 47:304-315
ACG/CAG80	NA	NA	NA	AC-4	Woram et al. 2004, Genome 47:304-315
ACG/CAT120	AC-14	NA	NA	NA	Woram et al. 2004, Genome 47:304-315
ACG/CAT129	AC-19	NA	NA	NA	Woram et al. 2004, Genome 47:304-315
ACG/CAT130	NA	NA	NA	AC-19	Woram et al. 2004, Genome 47:304-315
ACG/CAT247	NA	NA	AC-20+2	NA	Woram et al. 2004, Genome 47:304-315
ACG/CAT60	AC-28	NA	NA	NA	Woram et al. 2004, Genome 47:304-315
ACG/CTA103	AC-15+2	NA	NA	NA	Woram et al. 2004, Genome 47:304-315
ACG/CTA162	AC-4+3	NA	NA	AC-4	Woram et al. 2004, Genome 47:304-315
ACG/CTA218	NA	AC-28+2	NA	NA	Woram et al. 2004, Genome 47:304-315
ACG/CTA329	NA	NA	AC-21	NA	Woram et al. 2004, Genome 47:304-315
ACG/CTA332	NA	AC-21	NA	NA	Woram et al. 2004, Genome 47:304-315
ACG/CTA340	AC-1	NA	NA	NA	Woram et al. 2004, Genome 47:304-315
ACG/CTC217	UNA	NA	NA	NA	Woram et al. 2004, Genome 47:304-315
ACG/CTC56	UNA	NA	NA	NA	Woram et al. 2004, Genome 47:304-315
ACG/CTC64	NA	NA	NA	AC-13	Woram et al. 2004, Genome 47:304-315
ACG/CTC65	AC-25	NA	NA	NA	Woram et al. 2004, Genome 47:304-315
ACG/CTC70	NA	NA	NA	AC-35	Woram et al. 2004, Genome 47:304-315
ACG/CTC76	UNA	NA	NA	NA	Woram et al. 2004, Genome 47:304-315
ACG/CTG170	NA	AC-13+4	NA	NA	Woram et al. 2004, Genome 47:304-315
ACG/CTG199	NA	NA	NA	AC-31	Woram et al. 2004, Genome 47:304-315
ACG/CTG204	AC-31	NA	NA	AC-31	Woram et al. 2004, Genome 47:304-315
ACG/CTG205	AC-31	NA	NA	NA	Woram et al. 2004, Genome 47:304-315
ACG/CTG356	AC-37	NA	NA	NA	Woram et al. 2004, Genome 47:304-315
ACG/CTG444	AC-36	NA	NA	NA	Woram et al. 2004, Genome 47:304-315
ACG/CTG82	NA	AC-28+2	NA	NA	Woram et al. 2004, Genome 47:304-315
ACG/CTT112	NA	AC-17	NA	NA	Woram et al. 2004, Genome 47:304-315
ACG/CTT135	NA	NA	AC-13	NA	Woram et al. 2004, Genome 47:304-315
ACG/CTT153	AC-1	NA	NA	AC-1	Woram et al. 2004, Genome 47:304-315
ACG/CTT163	AC-15+2	NA	NA	NA	Woram et al. 2004, Genome 47:304-315
ACG/CTT310	NA	AC-1	NA	NA	Woram et al. 2004, Genome 47:304-315
amh	AC-13	AC-13+2	NA	NA	Paibomesai et al. 2010, BMC Res. Notes 3:215
AY363677-4	AC-5	AC-5	NA	NA
AY651777-1	NA	NA	AC-12	AC-27
Bactin/i	AC-20	NA	NA	AC-1+3	Woram et al. 2004, Genome 47:304-315
Bactin/ii	AC-1	NA	NA	AC-1+3	Woram et al. 2004, Genome 47:304-315
BG934221	NA	AC-8	AC-8+2	AC-8
BHMS117B	NA	NA	AC-15	NA	Woram et al. 2004, Genome 47:304-315
BHMS121	NA	UNA	AC-25	AC-25	Woram et al. 2004, Genome 47:304-315
BHMS130	AC-28	AC-28	NA	AC-28	Woram et al. 2004, Genome 47:304-315
BHMS139	NA	NA	NA	AC-26	Woram et al. 2004, Genome 47:304-315
BHMS142	NA	NA	AC-37	NA	Woram et al. 2004, Genome 47:304-315
BHMS161	AC-3	AC-3	AC-3	AC-3	Woram et al. 2004, Genome 47:304-315
BHMS161/ii	AC-24	NA	NA	NA	Woram et al. 2004, Genome 47:304-315
BHMS206/i	UNA	UNA	AC-8	AC-8	Woram et al. 2004, Genome 47:304-315
BHMS206/ii	AC-6/23	NA	AC-6and23	AC-6	Woram et al. 2004, Genome 47:304-315
BHMS211	NA	AC-20	NA	NA	Woram et al. 2004, Genome 47:304-315
BHMS217	AC-15+2	NA	NA	AC-15	Woram et al. 2004, Genome 47:304-315
BHMS219	NA	NA	NA	AC-12	Woram et al. 2004, Genome 47:304-315
BHMS238	AC-14	NA	AC-14	NA	Woram et al. 2004, Genome 47:304-315
BHMS272/i	AC-10	NA	NA	NA	Woram et al. 2004, Genome 47:304-315
BHMS272/ii	AC-6/23	NA	AC-6and23	NA	Woram et al. 2004, Genome 47:304-315
BHMS276	AC-6/23	AC-23	NA	AC-23	Woram et al. 2004, Genome 47:304-315
BHMS330	NA	AC-8	NA	AC-8	Woram et al. 2004, Genome 47:304-315
BHMS331	AC-28	NA	AC-28	NA	Woram et al. 2004, Genome 47:304-315
BHMS356	UNA	UNA	AC-15	AC-15	Woram et al. 2004, Genome 47:304-315
BHMS360	NA	NA	AC-12	NA	Woram et al. 2004, Genome 47:304-315
BHMS373	AC-6/23	NA	AC-6and23	NA	Woram et al. 2004, Genome 47:304-315
BHMS377	AC-13	NA	NA	NA	Woram et al. 2004, Genome 47:304-315
BHMS409	AC-1	NA	AC-1	NA	Woram et al. 2004, Genome 47:304-315
BHMS411	AC-19	NA	NA	AC-19	Woram et al. 2004, Genome 47:304-315
BHMS417/i	AC-27	NA	NA	AC-27	Woram et al. 2004, Genome 47:304-315
BHMS417/ii	NA	AC-16	NA	AC-16	Woram et al. 2004, Genome 47:304-315
BHMS429	AC-30	AC-30	NA	AC-30	Woram et al. 2004, Genome 47:304-315
BHMS431	NA	AC-4	NA	AC-4	Woram et al. 2004, Genome 47:304-315
BHMS437	AC-13	AC-13	AC-13	AC-13	Woram et al. 2004, Genome 47:304-315
BHMS465	AC-24	NA	NA	NA	Woram et al. 2004, Genome 47:304-315
BHMS490	AC-25	AC-4	NA	AC-4	Woram et al. 2004, Genome 47:304-315
BHMS491	NA	AC-13+2	NA	AC-13	Woram et al. 2004, Genome 47:304-315
BHMS540.1	UNA	NA	AC-33	NA	Woram et al. 2004, Genome 47:304-315
BHMS546	NA	NA	AC-28+2	NA	Woram et al. 2004, Genome 47:304-315
BHMS7.001	AC-5	NA	UNA	NA
BHMS7.011	AC-11	AC-11	AC-11	AC-11	Woram et al. 2004, Genome 47:304-315
BHMS7.015	NA	NA	AC-1	NA	Woram et al. 2004, Genome 47:304-315
BHMS7.020	NA	AC-32	AC-32	AC-32	Woram et al. 2004, Genome 47:304-315
BHMS7.030	AC-4	NA	NA	AC-4	Woram et al. 2004, Genome 47:304-315
BHMS7.033	AC-4+2	NA	AC-4	AC-4	Woram et al. 2004, Genome 47:304-315
BHMS7.036/i	AC-17+2	NA	NA	NA	Woram et al. 2004, Genome 47:304-315
BHMS7.036/ii	AC-7	NA	NA	AC-7	Woram et al. 2004, Genome 47:304-315
BMP4	NA	NA	NA	AC-4
BX073647/i	AC-8+2	AC-8	NA	AC-8
BX073647/ii	NA	AC-18+2	AC-18	NA
BX073974	AC-7	AC-7	NA	UNA
BX076085	NA	AC-5	AC-5	NA
BX079862/i	AC-18+2	AC-18	AC-18	AC-18
BX080247	NA	AC-9	NA	AC-9
BX087219	NA	NA	AC-13	NA
BX087664/i	NA	NA	NA	AC-1
BX299451	AC-16	AC-16	NA	NA
BX302949	UNA	AC-7	UNA	UNA
BX303525	NA	AC-15	NA	AC-15
BX305863	AC-8+2	NA	AC-8	AC-8
BX309199	AC-7	AC-7	AC-7	AC-7
BX310634	AC-37	AC-37	AC-37+2	AC-37+2
BX311884/i	NA	AC-21	NA	NA
BX311884/ii	NA	AC-1	NA	NA
BX313262/i	AC-6/23	NA	NA	NA
BX313262/ii	NA	NA	AC-35	NA
BX313739/i	AC-22	AC-22	NA	NA
BX318599/i	AC-20	AC-20+3	NA	NA
BX319197	AC-18+3	AC-18+2	AC-18	AC-18
BX319411/i	AC-34	AC-34	NA	AC-34
BX319411/ii	AC-13	AC-13+4	AC-13+3	AC-13+4
BX320910	AC-6/23	NA	NA	AC-6
BX321659/i	AC-6/23	AC-23+2	AC-6and23	NA
BX857349	UNA	NA	AC-16	NA
BX859491/i	NA	NA	NA	AC-13
BX861121/i	AC-34	AC-34	AC-13+3	NA
BX861121/ii	AC-13	AC-13+4	NA	NA
BX863758	AC-7	AC-7	AC-7	AC-7
BX866010	NA	NA	AC-1	NA
BX866899	AC-25	NA	NA	AC-4
BX870052/i	AC-19	AC-19	AC-19	AC-19
BX873441/i	AC-6/23	AC-23	AC-6and23	AC-23
BX879524/i	AC-27+2	AC-12	AC-12+2	NA
BX881655/i	AC-4+2	AC-4	NA	UNA
BX883807/i	AC-34	AC-34	NA	AC-34
BX883807/ii	AC-13	AC-13+4	AC-13+3	AC-13+4
BX885490/i	AC-6/23	NA	NA	NA
BX885490/ii	NA	NA	AC-35	NA
BX890355/i	AC-20	AC-20+2	AC-20	AC-20
BX913059	AC-36	AC-36	AC-36	AC-36
CA039640/i	AC-15+2	NA	NA	NA
CA050694	AC-4+4	NA	NA	AC-4
CA054565	AC-10	NA	NA	AC-10
CA055301	UNA	NA	NA	AC-20
CA061336	AC-36	AC-36	AC-36	AC-36
CA344270	AC-21	NA	AC-11	NA
CA344399	AC-24	NA	NA	AC-24
CA345149	AC-27+2	NA	NA	AC-27
CA349175	NA	AC-20	NA	NA
CA350064	AC-19	AC-19	AC-19+2	AC-19
CA359625	AC-36	AC-36	AC-36	AC-36
CA364516	NA	NA	NA	AC-10
CA365390	AC-11	AC-11	UNA	AC-1
CA368462/i	AC-8+2	NA	AC-8	AC-8
CA375845	AC-6/23	NA	AC-6and23	AC-6
CA376300/i	NA	NA	AC-20+3	NA
CA378164/i	AC-6/23	NA	NA	NA
CA379575	AC-1	NA	AC-1	AC-1
CA379795	AC-1	AC-1+2	AC-1	NA
CA383830/i	AC-27+2	NA	NA	AC-12
CA383830/ii	NA	AC-12	AC-12	AC-27
CA385488/i	AC-20	AC-20+3	AC-20+2	AC-20+3
CA385488/ii	NA	NA	UNA	AC-20+3
CB512520	AC-1	NA	AC-1	AC-1
cGnRH2/i	AC-11	AC-11	AC-11	AC-11	Danzmann et al. 2005, Genome 48:1037-1051
cGnRH2/ii	AC-1	NA	NA	NA	Danzmann et al. 2005, Genome 48:1037-1051
CL10212	NA	UNA	UNA	UNA
CL16851	NA	NA	AC-36	NA
CL18423	AC-19	NA	NA	AC-19
CL25555/i	AC-20	NA	AC-20	NA
CL47450/i	AC-13	NA	NA	AC-13
CL47450/ii	AC-34	AC-13+4	AC-34	AC-34+2
CL4778	AC-1+2	NA	NA	NA
CL67680	NA	AC-3	NA	NA
CL8986	AC-25	NA	NA	AC-25
Clock	NA	AC-16	NA	NA	Danzmann et al. 2005, Genome 48:1037-1051
Clock1/i	AC-16	AC-16	NA	NA	Paibomesai et al. 2010, BMC Res. Notes 3:215
Clock1/ii	NA	NA	NA	AC-13	Paibomesai et al. 2010, BMC Res. Notes 3:215
Clock3/i	AC-43	NA	NA	NA	Paibomesai et al. 2010, BMC Res. Notes 3:215
Clock3/ii	NA	NA	NA	AC-20	Paibomesai et al. 2010, BMC Res. Notes 3:215
CNE1102-996/ii	AC-5	AC-5	AC-5	AC-5	Moghadam et al. 2009, BMC Genomics 10:278
CNE1310-998/i	AC-5	AC-5	AC-5	NA	Moghadam et al. 2009, BMC Genomics 10:278
CNE141-140/ii	AC-20	AC-20+3	AC-20+2	AC-20+2	Moghadam et al. 2009, BMC Genomics 10:278
CNE548-549/i	UNA	NA	NA	AC-35	Moghadam et al. 2009, BMC Genomics 10:278
CNE589-946	AC-20	NA	NA	AC-20	Moghadam et al. 2009, BMC Genomics 10:278
CNE596-594	NA	AC-20	NA	AC-20	Moghadam et al. 2009, BMC Genomics 10:278
CNE805-786	UNA	UNA	AC-20+2	AC-20+2	Moghadam et al. 2009, BMC Genomics 10:278
CNE83-79	AC-25+2	NA	AC-25	NA	Moghadam et al. 2009, BMC Genomics 10:278
CNE903-904/i	AC-35	AC-35	NA	AC-35	Moghadam et al. 2009, BMC Genomics 10:278
CNE903-904/ii	AC-6/23	NA	NA	NA	Moghadam et al. 2009, BMC Genomics 10:278
CNE903-904/iii	AC-19	NA	NA	AC-19	Moghadam et al. 2009, BMC Genomics 10:278
CNE903-904/iv	NA	NA	NA	AC-6	Moghadam et al. 2009, BMC Genomics 10:278
Cocl3LAV	AC-26	AC-26	AC-26	AC-26	Woram et al. 2004, Genome 47:304-315
CR366058	NA	NA	AC-43	NA
Cry5	AC-43	NA	NA	NA
FGF6	AC-4	NA	NA	NA
Fox2a	NA	NA	NA	AC-4
GH2	AC-20+3	NA	NA	AC-20	Woram et al. 2004, Genome 47:304-315
Ghrelin	AC-1	AC-1+2	AC-1	AC-1
GnRH-3B	AC-25	NA	AC-25	AC-25	Danzmann et al. 2005, Genome 48:1037-1051
IGF1	AC-24	NA	AC-24	AC-24
IGF1/ii	NA	NA	AC-3	NA
IGF2/i	AC-4+3	NA	NA	AC-4
IGF2/ii	AC-19	AC-19	AC-19+2	AC-19
lysozymeA	AC-28	NA	AC-28	NA	Woram et al. 2004, Genome 47:304-315
lysozymeB	AC-28	NA	AC-28	NA	Woram et al. 2004, Genome 47:304-315
MetB	AC-4	NA	NA	AC-4	Woram et al. 2004, Genome 47:304-315
Myf5	NA	UNA	NA	NA
Myostatin1	AC-5	AC-5	NA	NA
Myostatin2	AC-5	NA	NA	NA
Myostatin3	AC-39	NA	NA	NA
NPAS2	UNA	NA	NA	NA	Paibomesai et al. 2010, BMC Res. Notes 3:215
Ocl1UW	NA	NA	AC-33	NA	Woram et al. 2004, Genome 47:304-315
Ogo4UW	AC-27	NA	AC-12	AC-27	Woram et al. 2004, Genome 47:304-315
Ogo8UW	AC-16	NA	AC-16	AC-16	Woram et al. 2004, Genome 47:304-315
Omi106TUF	AC-24	NA	NA	NA
Omi109TUF	NA	AC-3	AC-3	NA
Omi120TUF	AC-21	NA	NA	AC-21
Omi126TUF	AC-19	AC-19	AC-19	AC-19
Omi127TUF	AC-14	NA	NA	NA
Omi135TUF	AC-6/23	AC-23	AC-6and23	AC-23
Omi159TUF/i	NA	UNA	NA	UNA
Omi159TUF/ii	NA	UNA	NA	NA
Omi179TUF	AC-5	NA	NA	NA
Omi186TUF	AC-37	AC-37	AC-37	AC-37
Omi187TUF	AC-10	NA	NA	AC-10
Omi208TUF/i	AC-5	NA	NA	NA
Omi208TUF/ii	AC-25	NA	NA	NA
Omi24TUF	NA	NA	AC-34	NA
Omi24TUF/i	NA	NA	NA	AC-34+2
Omi24TUF/ii	NA	NA	NA	AC-26
Omi26TUF	NA	AC-8+2	NA	UNA
Omi30TUF	NA	AC-39	NA	AC-39
Omi34TUF	AC-28	AC-28+2	AC-28	AC-4
Omi50TUF	AC-36	AC-36+2	AC-36	AC-36
Omi60TUF	AC-1	NA	NA	AC-1
Omi68TUF	NA	NA	AC-17	NA
Omi70TUF	AC-21	NA	AC-21	AC-21
Omi84TUF	AC-18	NA	AC-18	NA
Omi87TUF	NA	AC-10	NA	AC-10
Omi98TUF	NA	AC-15	NA	NA
OMM1167/i	NA	AC-20+3	NA	NA	Woram et al. 2004, Genome 47:304-315
OMM1167/ii	NA	NA	NA	UNA	Woram et al. 2004, Genome 47:304-315
OMM1174	AC-13	NA	AC-13	NA	Woram et al. 2004, Genome 47:304-315
OMM1178	AC-32	AC-32	AC-32	AC-32	Woram et al. 2004, Genome 47:304-315
OMM1179	NA	NA	AC-11	NA	Woram et al. 2004, Genome 47:304-315
OMM1184	NA	AC-25	NA	NA	Woram et al. 2004, Genome 47:304-315
OMM1194	AC-13	AC-13+2	AC-13+2	AC-13+2	Woram et al. 2004, Genome 47:304-315
OMM1195	NA	AC-16	AC-16	AC-16
OMM1197	AC-10	NA	NA	NA	Woram et al. 2004, Genome 47:304-315
OMM1201	AC-1	UNA	NA	AC-1	Woram et al. 2004, Genome 47:304-315
OMM1205/i	NA	AC-26	UNA	NA	Woram et al. 2004, Genome 47:304-315
OMM1205/ii	NA	NA	AC-37+2	AC-6	Woram et al. 2004, Genome 47:304-315
OMM1207	AC-32	NA	NA	NA	Woram et al. 2004, Genome 47:304-315
OMM1210	AC-34	AC-13+4	AC-34	NA
OMM1211	AC-13	AC-13+2	AC-13	AC-13	Woram et al. 2004, Genome 47:304-315
OMM1220/i	UNA	AC-8	AC-8+2	AC-8	Woram et al. 2004, Genome 47:304-315
OMM1220/ii	AC-24	NA	NA	NA	Woram et al. 2004, Genome 47:304-315
OMM1228	AC-4	NA	NA	NA	Woram et al. 2004, Genome 47:304-315
OMM1231/i	AC-26	AC-26	AC-26	AC-26	Woram et al. 2004, Genome 47:304-315
OMM1231/ii	NA	AC-26+2	NA	UNA	Woram et al. 2004, Genome 47:304-315
OMM1236	NA	AC-12	UNA	AC-12	Woram et al. 2004, Genome 47:304-315
OMM1237	AC-15+2	NA	AC-15	NA	Woram et al. 2004, Genome 47:304-315
OMM1238	AC-18	NA	AC-18	NA	Woram et al. 2004, Genome 47:304-315
OMM1263	AC-35	AC-35	AC-35	NA	Woram et al. 2004, Genome 47:304-315
OMM1268	AC-20	AC-20	NA	AC-20	Woram et al. 2004, Genome 47:304-315
OMM1270	AC-37	AC-37	AC-37+2	AC-37+2	Woram et al. 2004, Genome 47:304-315
OMM1274/i	NA	AC-20	NA	AC-20	Woram et al. 2004, Genome 47:304-315
OMM1274/ii	AC-20	AC-20+2	AC-20	AC-20	Woram et al. 2004, Genome 47:304-315
OMM1276	AC-32	NA	UNA	UNA	Woram et al. 2004, Genome 47:304-315
OMM1290	AC-31	UNA	AC-31	AC-31	Woram et al. 2004, Genome 47:304-315
OMM1291	NA	NA	NA	AC-3	Woram et al. 2004, Genome 47:304-315
OMM1300	NA	AC-1+3	NA	AC-1	Woram et al. 2004, Genome 47:304-315
OMM1302	NA	AC-26	AC-26	AC-26
OMM1307	AC-28	NA	NA	AC-28
OMM1308	AC-17+2	AC-17	UNA	AC-17
OMM1312	NA	NA	UNA	AC-6
OMM1318/i	NA	NA	AC-24	NA
OMM1318/ii	AC-3	NA	NA	AC-3
OMM1321/i	AC-19	NA	NA	NA
OMM1321/ii	NA	AC-19	AC-19	AC-19
OMM1329	AC-32	AC-32	AC-32	AC-32
OMM1330/i	NA	AC-1	AC-1	NA
OMM1330/ii	AC-1	NA	AC-21	NA
OMM1330/iii	NA	NA	NA	AC-1
OMM1330/iv	NA	NA	NA	AC-21
OMM1344	UNA	NA	NA	AC-37
OMM1345	NA	AC-12	AC-12+2	AC-12
OMM1348	AC-13	NA	NA	NA
OMM1360	AC-8+2	NA	AC-8	AC-8
OMM1362	NA	NA	AC-13+2	AC-18
OMM1364	AC-35	NA	AC-35	AC-35
OMM1368	NA	AC-20	NA	NA
OMM1372/i	AC-6/23	NA	NA	NA
OMM1372/ii	AC-5	NA	AC-5	AC-5
OMM1374	AC-9	AC-9+2	AC-9	NA
OMM1379	AC-43	NA	AC-43	AC-20
OMM1412/i	AC-13	NA	AC-34	AC-13
OMM1412/ii	AC-34	NA	UNA	AC-34+2
OMM1413	AC-13	AC-13	NA	NA
OMM1429	NA	AC-8+2	AC-8	AC-8
OMM1442/i	AC-25	NA	NA	AC-25
OMM1442/ii	AC-18	NA	NA	AC-18
OMM1442/iii	UNA	AC-18+3	AC-18	AC-18
OMM1445	AC-17+2	NA	AC-17	AC-17
OMM1459	AC-28	AC-28	AC-28+2	AC-28
OMM1512	AC-10	AC-10	AC-10	AC-10
OMM1543	AC-25	AC-25	NA	AC-25
OMM1556	AC-8+2	AC-8	AC-8	AC-8
OMM1558	AC-28	NA	NA	AC-4
OMM1579	AC-28	NA	NA	AC-28
OMM1634/i	AC-34	NA	AC-34	NA
OMM1634/ii	AC-13	NA	AC-13	NA
OMM1657/i	AC-34	NA	NA	AC-34+2
OMM1657/ii	AC-34	NA	NA	NA
OMM1767	NA	NA	NA	UNA
OMM1775	AC-8+2	NA	NA	NA
OMM1804	AC-26	AC-26+2	NA	AC-26
OMM1825	AC-28	NA	AC-28	NA
OMM3015	AC-30	UNA	NA	AC-30
OMM3024	AC-1	AC-1+2	AC-1	AC-1
OMM3067	AC-9	AC-9+2	AC-9	AC-9
OMM3072	AC-7	NA	AC-7	AC-7
OMM3075	AC-7	AC-7	AC-7	AC-7
OMM3076/i	NA	NA	NA	AC-10
OMM3076/ii	NA	NA	NA	AC-4
OMM3095	AC-14	AC-14	AC-14	AC-14
OMM5000/i	AC-35	AC-23+2	AC-35	AC-6
OMM5000/ii	AC-6/23	AC-35	AC-6and23	AC-35
OMM5007	AC-43	NA	NA	NA
OMM5008	AC-43	AC-43	AC-43+2	AC-43
OMM5013	AC-15	NA	AC-15	NA
OMM5014	AC-37	AC-37	AC-37	AC-37
OMM5017/i	AC-34	AC-13+4	AC-34	AC-34+2
OMM5017/ii	AC-13	NA	NA	AC-13
OMM5018/i	AC-11	NA	NA	NA
OMM5019/i	AC-20	NA	NA	NA
OMM5019/ii	AC-20	NA	AC-20	NA
OMM5024	AC-20	NA	NA	AC-20+2
OMM5037/i	AC-20	NA	AC-20+3	NA
OMM5037/ii	AC-20	NA	AC-20	NA
OMM5043	NA	NA	AC-1	NA
OMM5045	NA	UNA	NA	AC-39
OMM5051/i	AC-1	UNA	AC-1	AC-21
OMM5051/ii	AC-21	NA	AC-21	AC-1
OMM5056	AC-18+3	NA	AC-18	NA
OMM5061	AC-8+2	AC-8+2	AC-8	AC-8
OMM5063	AC-20	NA	NA	NA
OMM5074	AC-1	UNA	NA	UNA
OMM5074/ii	NA	NA	NA	UNA
OMM5075	UNA	NA	AC-3	AC-3
OMM5091	AC-16	NA	NA	AC-16
OMM5092	AC-21	UNA	AC-21	AC-21
OMM5102	UNA	AC-3	AC-3	AC-3
OMM5124	AC-31	NA	NA	NA
OMM5132	AC-7	AC-7	AC-7	AC-7
OMM5133	AC-17+2	NA	NA	AC-17
OMM5137	AC-4+2	AC-4	AC-4	AC-4
OMM5138	NA	NA	NA	UNA
OMM5139	AC-20	NA	NA	NA
OMM5140	NA	NA	NA	AC-20
OMM5142	AC-35	NA	NA	NA
OMM5143	NA	UNA	NA	NA
OMM5146	AC-20	NA	NA	AC-20+2
OMM5147	NA	AC-26	NA	NA
OMM5149	NA	AC-8	AC-8	AC-8
OMM5151	NA	NA	NA	AC-31
OMM5155	AC-1+2	AC-1	NA	UNA
OMM5156/ii	NA	UNA	NA	UNA
OMM5157/iii	NA	NA	NA	UNA
OMM5160	NA	NA	NA	AC-27
OMM5161/i	AC-25	UNA	NA	AC-27
OMM5161/ii	NA	NA	NA	AC-12
OMM5168/i	AC-13	AC-13+4	NA	AC-13
OMM5168/ii	AC-34	NA	AC-34	AC-34+2
OMM5175	NA	AC-4	NA	AC-4
OMM5176	NA	AC-32	NA	AC-32
OMM5179	NA	AC-37	NA	AC-37
OMM5179/i	UNA	NA	NA	NA
OMM5179/ii	AC-37	NA	NA	NA
OMM5180	NA	AC-13+2	NA	AC-13
OMM5182	AC-9	UNA	NA	NA
OMM5184/i	AC-20	NA	NA	NA
OMM5184/ii	AC-20	NA	AC-20+3	NA
OMM5189	NA	NA	NA	AC-8
OMM5194	UNA	UNA	AC-39	AC-39
OMM5219	AC-43	AC-43	AC-43+2	AC-43
OMM5236	AC-39	AC-39	NA	AC-39
OMM5287	AC-17+2	AC-17	AC-17	NA
OMM5289	AC-39	NA	AC-39	NA
OMM5291	UNA	UNA	AC-28+2	AC-28
OMM5295	NA	AC-5	AC-5	AC-5+2
OMM5312/i	AC-34	NA	NA	AC-34+2
OMM5312/ii	NA	AC-13+4	AC-34	NA
OMM5321	AC-17+2	NA	NA	NA
OMM5325	AC-32	NA	NA	AC-32
OMM5327	NA	NA	AC-9	NA
Omy1002UW	AC-8+2	NA	NA	AC-8
Omy1006UW	AC-6/23	NA	NA	NA
Omy1090UW	AC-37	AC-37	AC-37	NA
Omy10INRA	NA	AC-7	NA	AC-7	Woram et al. 2004, Genome 47:304-315
Omy1102UW/i	NA	AC-8	AC-6and23	NA
Omy1102UW/ii	NA	NA	AC-8	NA
Omy11DIAS	AC-17	NA	NA	AC-17	Woram et al. 2004, Genome 47:304-315
Omy1339INRA	AC-5	UNA	AC-5	AC-5
Omy13INRA	NA	NA	NA	AC-31	Woram et al. 2004, Genome 47:304-315
Omy16DIAS	AC-11	NA	NA	AC-11	Woram et al. 2004, Genome 47:304-315
Omy18INRA	AC-16	NA	AC-16	AC-16	Woram et al. 2004, Genome 47:304-315
Omy1UoG/i	NA	NA	AC-1	NA	Woram et al. 2004, Genome 47:304-315
Omy1UoG/ii	NA	NA	AC-21	AC-21	Woram et al. 2004, Genome 47:304-315
Omy21INRA	UNA	AC-1+3	UNA	AC-1	Woram et al. 2004, Genome 47:304-315
Omy26INRA/i	NA	NA	NA	AC-6	Woram et al. 2004, Genome 47:304-315
Omy26INRA/ii	AC-8	NA	NA	NA	Woram et al. 2004, Genome 47:304-315
Omy27DU/i	AC-1	NA	NA	AC-1	Woram et al. 2004, Genome 47:304-315
Omy27DU/ii	AC-21	NA	NA	AC-21	Woram et al. 2004, Genome 47:304-315
Omy301UoG	AC-7	AC-7	AC-7	AC-7	Woram et al. 2004, Genome 47:304-315
Omy325UoG	AC-7	AC-7	AC-7	AC-7	Woram et al. 2004, Genome 47:304-315
Omy38DU	AC-10	AC-10	AC-10	AC-10	Woram et al. 2004, Genome 47:304-315
Omy4DIAS	NA	AC-14	NA	AC-14	Woram et al. 2004, Genome 47:304-315
Omy6DIAS	AC-4+3	UNA	NA	AC-4	Woram et al. 2004, Genome 47:304-315
Omy77DU	NA	NA	NA	AC-12	Woram et al. 2004, Genome 47:304-315
Omy7INRA	UNA	UNA	NA	AC-23	Woram et al. 2004, Genome 47:304-315
Omy9INRA	NA	NA	NA	AC-18	Woram et al. 2004, Genome 47:304-315
OmyFGT19TUF/ii	NA	AC-27	NA	AC-27	Woram et al. 2004, Genome 47:304-315
OmyFGT27TUF	AC-13	AC-13	NA	AC-13	Woram et al. 2004, Genome 47:304-315
OmyFGT27TUF/ii	NA	AC-1+3	AC-1	NA	Woram et al. 2004, Genome 47:304-315
OmyJTUF	AC-19	NA	NA	AC-19	Woram et al. 2004, Genome 47:304-315
OmyOGT5TUF	NA	NA	NA	UNA
OmyPuPuPyDU	NA	AC-13	NA	AC-13	Woram et al. 2004, Genome 47:304-315
OmyRGT11TUF	NA	NA	AC-24	AC-24	Woram et al. 2004, Genome 47:304-315
OmyRGT14TUF	NA	NA	NA	UNA
OmyRGT1TUF	NA	NA	AC-35	AC-35	Woram et al. 2004, Genome 47:304-315
OmyRGT24TUF	AC-18	AC-18+3	NA	AC-18	Woram et al. 2004, Genome 47:304-315
OmyRGT2TUF/i	AC-39	NA	AC-39	NA	Woram et al. 2004, Genome 47:304-315
OmyRGT2TUF/ii	AC-15	NA	AC-15	AC-15	Woram et al. 2004, Genome 47:304-315
OmyRGT30TUF	AC-20	NA	NA	AC-20	Woram et al. 2004, Genome 47:304-315
OmyRGT35TUF/i	AC-11	NA	AC-11	AC-11	Woram et al. 2004, Genome 47:304-315
OmyRGT35TUF/ii	NA	AC-1+2	NA	NA	Woram et al. 2004, Genome 47:304-315
OmyRGT39TUF	AC-25	NA	AC-25	NA	Woram et al. 2004, Genome 47:304-315
OmyRGT41TUF	NA	NA	AC-6and23	NA	Woram et al. 2004, Genome 47:304-315
OmyRGT46TUF	AC-19	NA	AC-19	AC-19	Woram et al. 2004, Genome 47:304-315
OmyRGT4TUF	AC-20	AC-20	NA	AC-20	Woram et al. 2004, Genome 47:304-315
OmyRGT55TUF	NA	AC-25	NA	AC-25	Woram et al. 2004, Genome 47:304-315
OmyRGT6TUF/i	AC-8+2	NA	AC-8	AC-8	Woram et al. 2004, Genome 47:304-315
OmyRT16TUF	AC-6/23	AC-23	AC-6and23	AC-23	Woram et al. 2004, Genome 47:304-315
OmyRT7TUF/i	AC-3	AC-3	AC-3	AC-3	Woram et al. 2004, Genome 47:304-315
OmyRT7TUF/ii	AC-24	NA	AC-24	AC-24	Woram et al. 2004, Genome 47:304-315
OmyRT8TUF/i	AC-4+3	NA	NA	AC-4	Woram et al. 2004, Genome 47:304-315
OmyRT8TUF/ii	NA	AC-28	NA	AC-28	Woram et al. 2004, Genome 47:304-315
One10ASC	UNA	AC-26	UNA	AC-26	Woram et al. 2004, Genome 47:304-315
One11ASC	AC-14	NA	AC-14	AC-14	Woram et al. 2004, Genome 47:304-315
One1ASC	NA	NA	NA	AC-24	Woram et al. 2004, Genome 47:304-315
One7ASC	NA	AC-8	NA	NA	Woram et al. 2004, Genome 47:304-315
One8ASC	AC-6	NA	NA	AC-6	Woram et al. 2004, Genome 47:304-315
Ots101SSBI	AC-3+2	NA	NA	AC-3	Woram et al. 2004, Genome 47:304-315
Ots1BML	NA	UNA	NA	AC-3	Woram et al. 2004, Genome 47:304-315
Ots2BML/i	NA	NA	AC-21	AC-21	Woram et al. 2004, Genome 47:304-315
Ots2BML/ii	NA	AC-8	NA	NA	Woram et al. 2004, Genome 47:304-315
Ots3BML	AC-7	AC-7	AC-7	AC-7	Woram et al. 2004, Genome 47:304-315
Ots500NWFSC	AC-4+4	AC-4	NA	AC-4	Woram et al. 2004, Genome 47:304-315
Ots501NWFSC/i	AC-6/23	NA	AC-6and23	AC-6	Woram et al. 2004, Genome 47:304-315
Ots501NWFSC/ii	NA	NA	NA	AC-12	Woram et al. 2004, Genome 47:304-315
Ots505NWFSC	UNA	NA	NA	AC-15	Woram et al. 2004, Genome 47:304-315
Ots510NWFSC	AC-24	NA	NA	AC-24	Woram et al. 2004, Genome 47:304-315
Ots516NWFSC/i	AC-6/23	AC-23	UNA	UNA	Woram et al. 2004, Genome 47:304-315
Ots516NWFSC/ii	AC-5	AC-5	AC-5	AC-5+2	Woram et al. 2004, Genome 47:304-315
Ots517NWFSC	AC-5	AC-5	AC-5	AC-5	Woram et al. 2004, Genome 47:304-315
Ots523NWFSC/i	AC-1	AC-1+2	NA	AC-1	Woram et al. 2004, Genome 47:304-315
Ots523NWFSC/ii	NA	NA	AC-35	NA	Woram et al. 2004, Genome 47:304-315
Ots526NWFSC	AC-35	NA	NA	NA	Woram et al. 2004, Genome 47:304-315
Ots531NWFSC	NA	AC-26	AC-26	AC-26	Woram et al. 2004, Genome 47:304-315
Ots7BML	NA	AC-21	NA	NA	Woram et al. 2004, Genome 47:304-315
PACAP/i	NA	NA	AC-14	AC-14
PACAP/ii	NA	AC-27	NA	AC-27
Pax7	NA	NA	AC-1	NA
PPARg	NA	NA	NA	AC-7	Woram et al. 2004, Genome 47:304-315
PPARa	AC-24	UNA	NA	AC-24
Sal16UoG	NA	AC-1+2	NA	AC-1	Woram et al. 2004, Genome 47:304-315
Sal5UoG	AC-36	AC-36+2	AC-36	AC-36	Woram et al. 2004, Genome 47:304-315
Sal7UoG	NA	NA	AC-6and23	AC-23	Woram et al. 2004, Genome 47:304-315
Sal9UoG	NA	NA	AC-12	NA	Woram et al. 2004, Genome 47:304-315
SalD100SFU/i	NA	AC-20	NA	AC-20	Woram et al. 2004, Genome 47:304-315
SalD100SFU/ii	NA	AC-20+2	NA	AC-20	Woram et al. 2004, Genome 47:304-315
SalD25SFU	AC-26	AC-26	NA	AC-26	Woram et al. 2004, Genome 47:304-315
SalD39SFU	AC-25+2	UNA	AC-25	AC-25	Woram et al. 2004, Genome 47:304-315
SalE38SFU	AC-18+2	NA	AC-18	AC-18	Woram et al. 2004, Genome 47:304-315
SalF41SFU/i	AC-3+2	AC-3	AC-3	AC-3	Woram et al. 2004, Genome 47:304-315
SalF41SFU/ii	AC-24	NA	AC-24	AC-24	Woram et al. 2004, Genome 47:304-315
SalF56SFU	AC-11	NA	AC-11	AC-11	Woram et al. 2004, Genome 47:304-315
SalJ81SFU	NA	NA	AC-3	AC-3	Woram et al. 2004, Genome 47:304-315
SalO23SFU	AC-15+2	NA	AC-15	NA	Woram et al. 2004, Genome 47:304-315
SalP61SFU	AC-14	AC-14	AC-14	AC-14	Woram et al. 2004, Genome 47:304-315
Sco19UBC	AC-14	AC-14	AC-14	AC-14	Woram et al. 2004, Genome 47:304-315
SEX	NA	NA	NA	AC-4	Woram et al. 2004, Genome 47:304-315
Sfo23LAV	AC-43	AC-43	NA	NA
SL/i	NA	AC-22	NA	NA	Woram et al. 2004, Genome 47:304-315
SmaBFRO1	NA	AC-21	NA	AC-21	Woram et al. 2004, Genome 47:304-315
SOX92a	AC-20	NA	NA	AC-20	Woram et al. 2004, Genome 47:304-315
SOX92b	AC-20	NA	NA	AC-20	Woram et al. 2004, Genome 47:304-315
SOX92c	AC-20	AC-20+2	NA	NA	Woram et al. 2004, Genome 47:304-315
SOX9msA	AC-20	NA	NA	AC-20	Woram et al. 2004, Genome 47:304-315
SOX9msB	AC-20	NA	NA	AC-20	Woram et al. 2004, Genome 47:304-315
Ssa0014BSFU	NA	NA	AC-15	NA
Ssa0017BSFU	AC-19	AC-19	NA	AC-19
Ssa0033BSFU/i	AC-28	NA	AC-28	NA
Ssa0033BSFU/ii	AC-28	NA	AC-28	NA
Ssa0054BSFU	AC-11	AC-11	AC-11	AC-11
Ssa0072BSFU	NA	AC-9+2	AC-9	AC-9
Ssa0080BSFU	NA	NA	NA	AC-4
Ssa0087BSFU	AC-16	NA	AC-16	AC-16
Ssa14DU	NA	AC-9	AC-9	AC-9	Woram et al. 2004, Genome 47:304-315
Ssa16NUIG	NA	UNA	NA	AC-4	Woram et al. 2004, Genome 47:304-315
Ssa20.19NUIG	UNA	NA	AC-16	AC-16	Woram et al. 2004, Genome 47:304-315
Ssa3DIAS/i	NA	NA	AC-13	NA	Woram et al. 2004, Genome 47:304-315
Ssa3DIAS/ii	AC-14	NA	NA	NA	Woram et al. 2004, Genome 47:304-315
Ssa3NUIG	NA	NA	NA	AC-32	Woram et al. 2004, Genome 47:304-315
Ssa6DIAS	NA	NA	AC-21	UNA	Woram et al. 2004, Genome 47:304-315
Ssa77NUIG	AC-1	NA	NA	AC-1	Woram et al. 2004, Genome 47:304-315
Ssa85DU	AC-13	AC-13	NA	AC-13	Woram et al. 2004, Genome 47:304-315
SsaF43NUIG	AC-26	NA	AC-26	AC-26	Woram et al. 2004, Genome 47:304-315
SsaR15LEE	AC-8+2	NA	NA	UNA	Woram et al. 2004, Genome 47:304-315
SSOSL32/i	AC-4+4	NA	NA	AC-4	Woram et al. 2004, Genome 47:304-315
SSOSL32/ii	NA	NA	AC-25	NA	Woram et al. 2004, Genome 47:304-315
SSOSL456	AC-20	AC-20+3	AC-20+2	AC-20+2	Woram et al. 2004, Genome 47:304-315
Str11INRA	AC-3+2	AC-3	AC-3	NA	Woram et al. 2004, Genome 47:304-315
Str60INRA/i	NA	NA	NA	AC-27	Woram et al. 2004, Genome 47:304-315
Str60INRA/ii	NA	NA	NA	AC-12	Woram et al. 2004, Genome 47:304-315
Str7INRA	AC-25	AC-25	AC-25	AC-25	Woram et al. 2004, Genome 47:304-315
Str85INRA	AC-8	AC-8	NA	NA	Woram et al. 2004, Genome 47:304-315
TC105523	NA	AC-4	AC-25	AC-4
TC112353	NA	AC-3	AC-3	NA
TC126859	AC-9	AC-9+2	AC-9	UNA
TC133387	AC-13	AC-13+2	NA	NA
TC168740-3	NA	NA	AC-6and23	NA
TC168790-2	AC-6/23	NA	AC-6and23	NA
TGF-B1	AC-5	NA	NA	NA
TRCARR	UNA	UNA	NA	AC-20	Woram et al. 2004, Genome 47:304-315
Yp136	NA	AC-18	AC-18	AC-18	Woram et al. 2004, Genome 47:304-315
NA = not analyzed
UNA = unassigned singleton marker in that mapping parent
