# Supplementary material for: Genome evolution in the fish family salmonidae: generation of a brook charr genetic map and comparisons among charrs (Arctic charr and brook charr) with rainbow trout
Source: BMC Genet. 2011 Jul 28;12:68. doi: 10.1186/1471-2156-12-68 (PMC3162921; doi:10.1186/1471-2156-12-68)
Supplement: Additional file 9 — Oxford Grid of the linkage group arm assignments between Salvelinus (based primarily upon the Arctic charr) and rainbow trout. [file 1471-2156-12-68-S9.XLS]

## Sheet: Sheet1
Rainbow trout		Salvelinus species
Chr	Lnk Grp	1	1	3	3	4	4	5	6	6	7	8	8	9	10	11	12	13	13	14	15	15	16	17	18	18	19	19	20	20	21	22	23	23	24	25	25	26	27	27	28	28	30	31	32	33	34	35	36
Sex	RT-1
13	RT-2p
13	RT-2q
14	RT-3p
14	RT-3c
14	RT-3q
22	RT-5p
22	RT-5c
22	RT-5q
1	RT-6p								?	?
1	RT-6c
1	RT-6q
15	RT-7p
15	RT-7q
5	RT-8p
5	RT-8c
5	RT-8q
12	RT-9p
12	RT-9q
6	RT-10p
6	RT-10c																				?	?
6	RT-10q
27	RT-11
7	RT-12p
7	RT-12c
7	RT-12q
28	RT-13
19	RT-14p
19	RT-14c
19	RT-14q
21	RT-15p
21	RT-15c			?	?
21	RT-15q
18	RT-16p
18	RT-16c
18	RT-16q
20	RT-17p
20	RT-17c
20	RT-17q
26	RT-18
11	RT-19p
11	RT-19c
11	RT-19q
10	RT-20p
10	RT-20q
9	RT-21p
9	RT-21c
9	RT-21q
16	RT-22p
16	RT-22c																										?	?
16	RT-22q
8	RT-23p
8	RT-23c
8	RT-23q
4	RT-24p
4	RT-24c
4	RT-24q
25	RT-25p
25	RT-25c
25	RT-25q
24	RT-26
2	RT-27p
2	RT-27c
2	RT-27q																										?	?
17	RT-29p
17	RT-29c	?	?
17	RT-29q
23	RT-30
3	RT-31p
3	RT-31c
3	RT-31q
				indicates homology assignment based upon > 2 markers in a synteny block
				indicates homology assignment based upon 2 markers in a synteny block
				indicates homology assignment based upon a single marker
		?		the arm origin the markers in Arctic charr could not be established
[truncated: 4 more columns]
